# Supplementary material for: RIP140 Represses Intestinal Paneth Cell Differentiation and Interplays with SOX9 Signaling in Colorectal Cancer
Source: Cancers (Basel). 2021 Jun 26;13(13):3192. doi: 10.3390/cancers13133192 (PMC8268705; doi:10.3390/cancers13133192)
Supplement: Supplementary file 1 [file cancers-13-03192-s001.zip]

Archive with 1 entries (1 files):
- cancers-1217454-supplementary-final.pdf
